# Supplementary material for: Evolution of primate T-cell leukemia virus type 1 accessory genes and functional divergence of its antisense proteins
Source: PLoS Pathog. 2025 May 9;21(5):e1013158. doi: 10.1371/journal.ppat.1013158 (PMC12088518; doi:10.1371/journal.ppat.1013158)
Supplement: S1 Table — (XLSX) [file ppat.1013158.s006.xlsx]

## Sheet: Sheet1
Information for the proviral sequences used for phylogenetic analysis in Fig 1.
ID	Subtype	Accession	Host	Strain	Publication PMID
AF033817_Hsa	A	AF033817	Homo sapiens
KX430030_Hsa	A	KX430030	Homo sapiens	CV21	27653363
AB513134_Hsa	A	AB513134	Homo sapiens	B1033-2009	20463074
U19949_Hsa	A	U19949	Homo sapiens	ATL-YS	7860146
J02029_Hsa	A	J02029	Homo sapiens	--	6304725
M86840_Hsa	A	M86840	Homo sapiens	--	2200942
L36905_Hsa	A	L36905	Homo sapiens	--	7591256
KU214243_Hsa	SMM	KU214243	Homo sapiens	NIH00261
JX507077_Hsa	B	JX507077	Homo sapiens	SF26	23087114
MF622054_Ggo	B	MF622054	Gorilla gorilla	STLV-1M10431	29074651
U03147_Ptr	B	U03147	Pan troglodytes	PTR3570	7908063
U03148_Ptr	B	U03148	Pan troglodytes	PTRX43	7908063
U03124_Ptr	B	U03124	Pan troglodytes	PTR114.1
STLV-1_Ptr	B	MH542224	Pan troglodytes		This Study
AF045931_Msp	D	AF045931	Mandrillus sphinx	mnd18	9811783
AF045930_Msp	D	AF045930	Mandrillus sphinx	mnd15	9811783
AF045929_Msp	D	AF045929	Mandrillus sphinx	mnd13	9811783
L76414_Hsa	D	L76414	Homo sapiens	pyg19	8995656
AF230483_Pan	G	AF230483	Papio anubis	bab503	11153087
AF074966_Cta	G	AF074966	Chlorocebus tantalus	Tan90	8390757
AY026837_Cae	G	AY026837	Chlorocebus aethiops sabeus	CAE-97022	11531406
AF045928_Msp	F	AF045928	Mandrillus sphinx	mnd9	9811783
Y17022_Hsa	F	Y17022	Homo sapiens	Lib2	9657946
MF621980_Pan	F	MF621980	Papio anubis	Baboon 12141	28724769
JX987040_Pcy	F	JX987040	Papio cynocephalus anubis	F88-R2
MF621979_Pan	East African	MF621979	Papio anubis	Baboon 12752	28724769
STLV-1_Csa	East African	MH542225	Chlorocebus sabaeu		This Study
AY026834_Cae	East African	AY026834	Chlorocebus aethiops sabeus	CAE-AGM535	11531406
AY026833_Cae	East African	AY026833	Chlorocebus aethiops sabeus	CAE-AGM511	11531406
JX891478_Hsa	C	JX891478	Homo sapiens	Aus-GM	24086779
KF242505_Hsa	C	KF242505	Homo sapiens	Aus-DF	24086779
L02534_Hsa	C	L02534	Homo sapiens	mel5	8419636
Z46900_Mto	Asian STLV-1	Z46900	Macaca tonkeana	TE4	7474117
STLV-1_Mfu	Asian STLV-1	MH542226	Macaca fuscata		This Study
M11373_Mne	Asian STLV-1	M11373	Macaca nemestrina	PtM3	2998047
M57592_Mne	Asian STLV-1	M57592	Macaca nemestrina		6100642
Y15955_Pha	Asian STLV-1	Y15955	Papio hamadryas	PHSu1
AY590142_Mar	Asian STLV-1	AY590142	Macaca arctoides	MarB43	15958673
MK639100_Mra	Asian STLV-1	MK639100	Macaca radiata	Mra18C9	31283766
NC001488 HTLV-2	HTLV-2	NC001488	Homo sapiens		2582407
NC001815 HTLV-2	HTLV-2	NC001815	Homo sapiens		9568035
