# Supplementary material for: Evolution of primate T-cell leukemia virus type 1 accessory genes and functional divergence of its antisense proteins
Source: PLoS Pathog. 2025 May 9;21(5):e1013158. doi: 10.1371/journal.ppat.1013158 (PMC12088518; doi:10.1371/journal.ppat.1013158)
Supplement: S2 Table — (XLSX) [file ppat.1013158.s007.xlsx]

## Sheet: Sheet1
Information for proviral sequences with full-length pX region related to Fig 2.
ID	Subtype	Accession	Host	Strain	Publication PMID
AF033817_Hsa	A	AF033817	Homo sapiens
AB513134_Hsa	A	AB513134	Homo sapiens	B1033-2009	20463074
KX430030_Hsa	A	KX430030	Homo sapiens	CV21	27653363
M86840_Hsa	A	M86840	Homo sapiens		2200942
L36905_Hsa	A	L36905	Homo sapiens		7591256
J02029_Hsa	A	J02029	Homo sapiens		6304725
U19949_Hsa	A	U19949	Homo sapiens	ATL-YS	7860146
JX507077_Hsa	B	JX507077	Homo sapiens	SF26	23087114
STLV-1_Ptr	B	MH542224	Pan troglodytes		This Study
MF622054_Ggo	B	MF622054	Gorilla gorilla	STLV-1M10431	29074651
KU214243_Hsa	SMM	KU214243	Homo sapiens	NIH00261
JX987040_Pcy	F	JX987040	Papio cynocephalus anubis	F88-R2
MF621980_Pan	F	MF621980	Papio anubis	Baboon 12141	28724769
AF074966_Cta	G	AF074966	Chlorocebus tantalus	Tan90	8390757
MF621979_Pan	East African	MF621979	Papio anubis	Baboon 12752	28724769
STLV-1_Csa	East African	MH542225	Chlorocebus sabaeu		This Study
L02534_Hsa	C	L02534	Homo sapiens	mel5	8419636
JX891478_Hsa	C	JX891478	Homo sapiens	Aus-GM	24086779
KF242505_Hsa	C	KF242505	Homo sapiens	Aus-DF	24086779
Y15955_Pha	Asian STLV-1	Y15955	Papio hamadryas	PHSu1
MK639100_Mra	Asian STLV-1	MK639100	Macaca radiata	Mra18C9	31283766
M11373_Mne	Asian STLV-1	M11373	Macaca nemestrina	PtM3	2998047
Z46900_Mto	Asian STLV-1	Z46900	Macaca tonkeana	TE4	7474117
AY590142_Mar	Asian STLV-1	AY590142	Macaca arctoides	MarB43	15958673
M57592_Mne	Asian STLV-1	M57592	Macaca nemestrina		6100642
STLV-1_Mfu	Asian STLV-1	MH542226	Macaca fuscata		This Study
