# Supplementary material for: Evolution of primate T-cell leukemia virus type 1 accessory genes and functional divergence of its antisense proteins
Source: PLoS Pathog. 2025 May 9;21(5):e1013158. doi: 10.1371/journal.ppat.1013158 (PMC12088518; doi:10.1371/journal.ppat.1013158)
Supplement: S3 Table — All predictions are based on sites aligning to the annotated sites of interest in the reference sequence (AF033817); alternative sites for splicing or translation initiation were not considered in this analysis. The three dashes represent missing information for ATG initiation sites. The two dashes represent missing information for the splicing donor/acceptor sites. The consensus splice site used is (GT==AG), where “GT” refers to the splice donor site and “AG” refers to the splice acceptor site for each intron in the gene of interest. For example, the consensus splice sites for the Tax gene (which has three exons and two introns) in the AF033817 reference genome are GT==AG (Tax Intron 1) and GT==AG (Tax Intron 2). These results are summarized in Fig 2 and S4 Fig. (XLSX) [file ppat.1013158.s008.xlsx]

## Sheet: Tax
Analysis of the coding potential of Tax ORFs in various PTLV-1 subtypes
	Subtype	Consensus ATG site	Length until a stop codon	Consensus splicing sites	% Identity to reference protein	% Length coverage compared to reference protein
AF033817_Hsa	A	ATG	353	GT==AG GT==AG	100%	1
AB513134_Hsa	A	ATG	353	GT==AG GT==AG	0.99	1
KX430030_Hsa	A	ATG	353	GT==AG GT==AG	0.99	1
M86840_Hsa	A	ATG	353	GT==AG GT==AG	0.99	1
L36905_Hsa	A	ATG	353	GT==AG GT==AG	0.99	1
J02029_Hsa	A	ATG	353	GT==AG GT==AG	0.99	1
U19949_Hsa	A	ATG	353	GT==AG GT==AG	0.99	1
JX507077_Hsa	B	ATG	353	GT==AG GT==AG	97%	1
STLV-1_Ptr	B	ATG	353	GT==AG GT==AG	96%	1
MF622054_Ggo	B	ATG	353	--==AG GT==AG	0.97	1
KU214243_Hsa	SMM	ATG	353	GT==AA GT==AG	0.97	1
JX987040_Pcy	F	ATG	353	GT==AG GT==AG	96%	1
MF621980_Pan	F	ATG	353	GT==AG GT==AG	97%	1
AF074966_Cta	G	ATG	353	GT==AG GT==AG	96%	1
MF621979_Pan	East African	ATG	353	GT==AG GT==AG	0.97	1
STLV-1_Csa	East African	ATG	353	GT==AG GT==AG	96%	1
L02534_Hsa	C	ATG	56	GT==AG GT==AG	0.91	0.15864
JX891478_Hsa	C	ATG	353	GT==AG GT==AG	0.91	1
KF242505_Hsa	C	ATG	353	GT==AG GT==AG	0.92	1
Y15955_Pha	Asian STLV-1	ATG	255	--==-- GT==AG	0.93	0.72238
MK639100_Mra	Asian STLV-1	ATG	354	GT==AA GT==AG	0.88	1.00283
M11373_Mne	Asian STLV-1	ATG	353	--==AG GT==AG	90%	1
Z46900_Mto	Asian STLV-1	ATG	353	GT==AA GT==AG	0.92	1
AY590142_Mar	Asian STLV-1	ATG	353	GT==AA GT==AG	89%	1
M57592_Mne	Asian STLV-1	ATG	353	--==AG GT==AG	90%	1
STLV-1_Mfu	Asian STLV-1	ATG	353	GT==AG GT==AG	0.93	1

## Sheet: Rex
Analysis of the coding potential of Rex ORFs in various PTLV-1 subtypes
	Subtype	Consensus ATG site	Length until a stop codon	Consensus splicing sites	% Identity to reference protein	% Length coverage compared to reference protein
AF033817_Hsa	A	ATG	189	GT==AG GT==AG	100%	1
AB513134_Hsa	A	ATG	189	GT==AG GT==AG	0.98	1
KX430030_Hsa	A	ATG	189	GT==AG GT==AG	0.98	1
M86840_Hsa	A	ATG	189	GT==AG GT==AG	0.98	1
L36905_Hsa	A	ATG	189	GT==AG GT==AG	0.98	1
J02029_Hsa	A	ATG	189	GT==AG GT==AG	0.99	1
U19949_Hsa	A	ATG	189	GT==AG GT==AG	0.99	1
JX507077_Hsa	B	ATG	189	GT==AG GT==AG	94%	1
STLV-1_Ptr	B	ATG	138	GT==AG GT==AG	0.95	0.730159
MF622054_Ggo	B	ATG	189	--==AG GT==AG	0.96	1
KU214243_Hsa	SMM	ATG	189	GT==AA GT==AG	93%	1
JX987040_Pcy	F	ATG	189	GT==AG GT==AG	94%	1
MF621980_Pan	F	ATG	189	GT==AG GT==AG	95%	1
AF074966_Cta	G	ATG	102	GT==AG GT==AG	0.22	0.539683
MF621979_Pan	East African	ATG	189	GT==AG GT==AG	93%	1
STLV-1_Csa	East African	ATG	189	GT==AG GT==AG	93%	1
L02534_Hsa	C	ATG	189	GT==AG GT==AG	87%	1
JX891478_Hsa	C	ATG	189	GT==AG GT==AG	0.87	1
KF242505_Hsa	C	ATG	189	GT==AG GT==AG	0.87	1
Y15955_Pha	Asian STLV-1	ATG	189	--==-- GT==AG	0.84	1
MK639100_Mra	Asian STLV-1	ATG	189	GT==AA GT==AG	0.71	1
M11373_Mne	Asian STLV-1	ATG	189	--==AG GT==AG	0.85	1
Z46900_Mto	Asian STLV-1	ATG	189	GT==AA GT==AG	0.85	1
AY590142_Mar	Asian STLV-1	ATG	189	GT==AA GT==AG	70%	1
M57592_Mne	Asian STLV-1	ATG	189	--==AG GT==AG	0.85	1
STLV-1_Mfu	Asian STLV-1	ATG	189	GT==AG GT==AG	0.86	1

## Sheet: sHBZ
Analysis of the coding potential of sHBZ/SBZ ORFs in various PTLV-1 subtypes
	Subtype	Consensus ATG site	Length until a stop codon	Consensus splicing sites	% Identity to reference protein	% Length coverage compared to reference protein
AF033817_Hsa	A	ATG	206	GT==AG	100%	1
AB513134_Hsa	A	ATG	206	GT==AG	0.96	1
KX430030_Hsa	A	ATG	206	GT==AG	0.97	1
M86840_Hsa	A	ATG	206	GT==AG	0.96	1
L36905_Hsa	A	ATG	206	GT==AG	0.96	1
J02029_Hsa	A	ATG	206	GT==AG	0.96	1
U19949_Hsa	A	ATG	206	GT==AG	0.96	1
JX507077_Hsa	B	ATG	202	GT==AG	93%	0.980583
STLV-1_Ptr	B	ATG	206	GT==AG	93%	1
MF622054_Ggo	B	ATG	206	--==AG	92%	1
KU214243_Hsa	SMM	ATG	204	GT==AG	0.91	0.990291
JX987040_Pcy	F	ATG	206	GT==AG	85%	1
MF621980_Pan	F	ATG	206	GT==AG	85%	1
AF074966_Cta	G	ATG	206	GT==AA	0.84	1
MF621979_Pan	East African	ATG	206	GT==AG	0.86	1
STLV-1_Csa	East African	ATG	206	GT==AG	89%	1
L02534_Hsa	C	ATG	205	GT==AG	82%	0.995146
JX891478_Hsa	C	ATG	208	GT==AG	0.81	1.00971
KF242505_Hsa	C	ATG	208	GT==AG	0.8	1.00971
Y15955_Pha	Asian STLV-1	---	22	--==AG	71%	0.106796
MK639100_Mra	Asian STLV-1	ATG	210	GT==AG	0.71	1.01942
M11373_Mne	Asian STLV-1	ATG	197	--==AG	73%	0.956311
Z46900_Mto	Asian STLV-1	ATG	210	GT==AG	0.74	1.01942
AY590142_Mar	Asian STLV-1	ATG	219	GT==AG	0.61	1.06311
M57592_Mne	Asian STLV-1	---	25	--==AG	38%	0.121359
STLV-1_Mfu	Asian STLV-1	ATG	209	GT==AG	0.75	1.01456

## Sheet: p12
Analysis of the coding potential of p12 ORFs in various PTLV-1 subtypes
	Subtype	Consensus ATG site	Length until a stop codon	Consensus splicing sites	% Identity to reference protein	% Length coverage compared to reference protein
AF033817_Hsa	A	ATG	99	GT==AG	100%	1
AB513134_Hsa	A	ATG	99	GT==AG	0.95	1
KX430030_Hsa	A	ATG	99	GT==AG	0.95	1
M86840_Hsa	A	ATG	99	GT==AG	0.96	1
L36905_Hsa	A	ATG	99	GT==AG	0.96	1
J02029_Hsa	A	ATG	99	GT==AG	0.94	1
U19949_Hsa	A	ATG	99	GT==AG	0.94	1
JX507077_Hsa	B	---	85	GT==AG	0.9	0.858586
STLV-1_Ptr	B	ATG	86	GT==AG	0.86	0.868687
MF622054_Ggo	B	ATG	86	--==AG	0.88	0.868687
KU214243_Hsa	SMM	ATG	86	GT==AG	0.87	0.868687
JX987040_Pcy	F	ATT	86	GT==AG	0.76	0.868687
MF621980_Pan	F	ATT	86	GT==AG	0.76	0.868687
AF074966_Cta	G	ATG	86	GT==AG	0.81	0.868687
MF621979_Pan	East African	ATG	99	GT==AG	78%	1
STLV-1_Csa	East African	ATG	86	GT==AG	0.82	0.868687
L02534_Hsa	C	TCG	97	GT==AG	0.73	0.979798
JX891478_Hsa	C	ACG	100	GT==AG	0.73	1.0101
KF242505_Hsa	C	ACG	100	GT==AG	0.7	1.0101
Y15955_Pha	Asian STLV-1	GCG	89	--==AA	0.62	0.89899
MK639100_Mra	Asian STLV-1	GCG	49	GT==AA	0.44	0.494949
M11373_Mne	Asian STLV-1	ACG	76	--==AA	0.64	0.767677
Z46900_Mto	Asian STLV-1	ACG	49	GT==AG	0.58	0.494949
AY590142_Mar	Asian STLV-1	ACG	13	GT==AT	0.31	0.131313
M57592_Mne	Asian STLV-1	ACG	76	--==AA	0.64	0.767677
STLV-1_Mfu	Asian STLV-1	ACG	89	GT==AA	0.65	0.89899

## Sheet: p30
Analysis of the coding potential of p30 ORFs in various PTLV-1 subtypes
	Subtype	Consensus ATG site	Length until a stop codon	Consensus splicing sites	% Identity to reference protein	% Length coverage compared to reference protein
AF033817_Hsa	A	ATG	241	GT==AG GT==AG	100%	1
AB513134_Hsa	A	ATG	241	GT==AG GT==AG	0.96	1
KX430030_Hsa	A	ATG	241	GT==AG GT==AG	0.98	1
M86840_Hsa	A	ATG	241	GT==AG GT==AG	0.96	1
L36905_Hsa	A	ATG	241	GT==AG GT==AG	0.97	1
J02029_Hsa	A	ATG	241	GT==AG GT==AG	0.96	1
U19949_Hsa	A	ATG	164	GT==AG GT==AG	0.95	0.680498
JX507077_Hsa	B	ATG	150	GT==AG GT==--	0.25	0.622407
STLV-1_Ptr	B	ATG	241	GT==AG GT==AG	0.92	1
MF622054_Ggo	B	ATG	241	--==AG GT==AG	93%	1
KU214243_Hsa	SMM	ATG	241	GT==AA GT==AG	90%	1
JX987040_Pcy	F	ATG	241	GT==AG GT==AG	0.86	1
MF621980_Pan	F	ATG	241	GT==AG GT==AG	87%	1
AF074966_Cta	G	ATG	241	GT==AG GT==AG	0.88	1
MF621979_Pan	East African	ATG	242	GT==AG GT==AG	0.87	1.00415
STLV-1_Csa	East African	ATG	241	GT==AG GT==AG	0.89	1
L02534_Hsa	C	ATG	240	GT==AG GT==AG	0.85	0.995851
JX891478_Hsa	C	ATG	243	GT==AG GT==AG	0.84	1.0083
KF242505_Hsa	C	ATG	243	GT==AG GT==AG	0.83	1.0083
Y15955_Pha	Asian STLV-1	ATG	32	--==-- GT==AG	0.8	0.13278
MK639100_Mra	Asian STLV-1	ATG	119	GT==AA GT==GA	0.49	0.493776
M11373_Mne	Asian STLV-1	ATG	208	--==AG GT==AG	0.74	0.863071
Z46900_Mto	Asian STLV-1	ATG	8	GT==AA GT==AG	0.78	0.033195
AY590142_Mar	Asian STLV-1	ATG	333	GT==AA GT==GT	0.42	1.38174
M57592_Mne	Asian STLV-1	ATG	208	--==AG GT==AG	0.74	0.863071
STLV-1_Mfu	Asian STLV-1	ATG	32	GT==AG GT==AG	0.76	0.13278

## Sheet: p13
Analysis of the coding potential of p13 ORFs in various PTLV-1 subtypes
	Subtype	Consensus ATG site	Length until a stop codon	Consensus splicing sites	% Identity to reference protein	% Length coverage compared to reference protein
AF033817_Hsa	A	ATG	87	GT==AG	100%	1
AB513134_Hsa	A	ATG	87	GT==AG	1	1
KX430030_Hsa	A	ATG	87	GT==AG	0.99	1
M86840_Hsa	A	ATG	87	GT==AG	1	1
L36905_Hsa	A	ATG	87	GT==AG	1	1
J02029_Hsa	A	ATG	87	GT==AG	1	1
U19949_Hsa	A	ATG	10	GT==AG	0.99	0.114943
JX507077_Hsa	B	ATG	87	GT==AG	0.98	1
STLV-1_Ptr	B	ATG	87	GT==AG	95%	1
MF622054_Ggo	B	ATG	87	--==AG	0.99	1
KU214243_Hsa	SMM	ATA	87	GT==AG	95%	1
JX987040_Pcy	F	ATG	87	GT==AG	95%	1
MF621980_Pan	F	ATA	87	GT==AG	0.97	1
AF074966_Cta	G	ATA	87	GT==AG	95%	1
MF621979_Pan	East African	ATA	99	GT==AG	95%	1.13793
STLV-1_Csa	East African	ATA	87	GT==AG	95%	1
L02534_Hsa	C	ATG	87	GT==AG	95%	1
JX891478_Hsa	C	ATG	87	GT==AG	0.91	1
KF242505_Hsa	C	ATG	87	GT==AG	0.91	1
Y15955_Pha	Asian STLV-1	ATG	87	--==AG	87%	1
MK639100_Mra	Asian STLV-1	ATG	137	GT==AG	74%	1.57471
M11373_Mne	Asian STLV-1	ATA	63	--==AG	0.83	0.724138
Z46900_Mto	Asian STLV-1	ATA	29	GT==AG	0.9	0.333333
AY590142_Mar	Asian STLV-1	TTG	90	GT==AA	0.71	1.03448
M57592_Mne	Asian STLV-1	ATA	63	--==AG	0.83	0.724138
STLV-1_Mfu	Asian STLV-1	ATA	62	GT==AG	86%	0.712644
