# Supplementary material for: Evolution of primate T-cell leukemia virus type 1 accessory genes and functional divergence of its antisense proteins
Source: PLoS Pathog. 2025 May 9;21(5):e1013158. doi: 10.1371/journal.ppat.1013158 (PMC12088518; doi:10.1371/journal.ppat.1013158)
Supplement: S4 Table — (XLSX) [file ppat.1013158.s009.xlsx]

## Sheet: Sheet1
Information for proviral sequences used in recombination analysis.
ID	Subtype	Accession	Host	Strain	Publication PMID
AF033817_Hsa	A	AF033817	Homo sapiens
M86840_Hsa	A	M86840	Homo sapiens	--	2200942
L36905_Hsa	A	L36905	Homo sapiens	--	7591256
J02029_Hsa	A	J02029	Homo sapiens	--	6304725
U19949_Hsa	A	U19949	Homo sapiens	ATL-YS	7860146
JX507077_Hsa	B	JX507077	Homo sapiens	SF26	23087114
STLV-1_Ptr	B	MH542224	Pan troglodytes		This Study
JX987040_Pcy	F	JX987040	Papio cynocephalus	F88-R2
AF074966_Cta	G	AF074966	Chlorocebus tantalus	Tan90	8390757
STLV-1_Csa	East African	MH542225	Chlorocebus sabaeu		This Study
JX891478_Hsa	C	JX891478	Homo sapiens	Aus-GM	24086779
KF242505_Hsa	C	KF242505	Homo sapiens	Aus-DF	24086779
L02534_Hsa	C	L02534	Homo sapiens	mel5	8419636
Z46900_Mto	Asian STLV-1	Z46900	Macaca tonkeana	TE4	7474117
STLV-1_Mfu	Asian STLV-1	MH542226	Macaca fuscata		This Study
