# Supplementary material for: Evolution of primate T-cell leukemia virus type 1 accessory genes and functional divergence of its antisense proteins
Source: PLoS Pathog. 2025 May 9;21(5):e1013158. doi: 10.1371/journal.ppat.1013158 (PMC12088518; doi:10.1371/journal.ppat.1013158)
Supplement: S5 Table — (XLSX) [file ppat.1013158.s010.xlsx]

## Sheet: Sheet1
APOBEC3(G) sequences used for multiple sequence alignment and phylogenetic analysis.
ID	Accession	Host	Gene symbol
NM001349438.3_Hsa	NM_001349438.3	Homo sapiens	APOBEC3G
NM001349437.2_Hsa	NM_001349437.2	Homo sapiens	APOBEC3G
NM001349436.1_Hsa	NM_001349436.1	Homo sapiens	APOBEC3G
NM021822.4_Hsa	NM_021822.4	Homo sapiens	APOBEC3G
XM016939191.4_Ptr	XM_016939191.4	Pan troglodytes	APOBEC3G
NM001009001.2_Ptr	NM_001009001.2	Pan troglodytes	APOBEC3G
AY639868.1_Ggo	AY639868.1	Gorilla gorilla	APOBEC3G
XM038006206.1_Csa	XM038006206.1	Chlorocebus sabaeus	APOBEC3G
NM001292076.2_Csa	NM001292076.2	Chlorocebus sabaeus	APOBEC3G
JN662549.1_Csa	JN662549.1	Chlorocebus sabaeus	APOBEC3G
XM038006204.1_Csa	XM038006204.1	Chlorocebus sabaeus	APOBEC3G
NM001345883.1_Pan	NM_001345883.1	Papio anubis	APOBEC3G
XM011712330.2_Mne	XM_011712330.2	Macaca nemestrina	APOBEC3G
NM001305908.1_Mne	NM_001305908.1	Macaca nemestrina	APOBEC3G
KF169801.1_Mne	KF169801.1	Macaca nemestrina	APOBEC3G
XM011712327.2_Mne	XM_011712327.2	Macaca nemestrina	APOBEC3G
KF020486.1_Mmu	KF020486.1	Macaca mulatta	APOBEC3G
NM001198693.2_Mmu	NM_001198693.2	Macaca mulatta	APOBEC3G
KU058147.2_Mmu	KU058147.2	Macaca mulatta	APOBEC3G
NM001284084.1_Mfa	NM_001284084.1	Macaca fascicularis	APOBEC3G
LC710901.1_Mfa	LC710901.1	Macaca fascicularis	APOBEC3G
JX915799.1_Mfa	JX915799.1	Macaca fascicularis	APOBEC3G
Mfu_1188bp	Mfu_1188bp	Macaca fuscata	APOBEC3G
NM_001160415.1_Mus_musculus	NM_001160415.1	Mus musculus	APOBEC3
NM_030255.3_Mus_musculus	NM_030255.3	Mus musculus	APOBEC3
